# Supplementary material for: Interannual and spatial variability of maple syrup yield as related to climatic factors
Source: PeerJ. 2014 Jun 10;2:e428. doi: 10.7717/peerj.428 (PMC4060030; doi:10.7717/peerj.428)
Supplement: Supplemental Information 1 [file peerj-02-428-s001.zip]

Archive with 2 entries (2 files):
- YieldData.dbf
- ClimateData.dbf
